# Supplementary material for: Carbon Nanotubes and Polydopamine Modified Poly(dimethylsiloxane) Sponges for Efficient Oil–Water Separation
Source: Materials (Basel). 2021 May 7;14(9):2431. doi: 10.3390/ma14092431 (PMC8125137; doi:10.3390/ma14092431)
Supplement: Supplementary file 1 [file materials-14-02431-s001.zip]

Archive with 6 entries (6 files):
- materials-1209824-SM-final.pdf
- Movie S1.mp4
- Movie S2.mp4
- Movie S3.mp4
- Movie S4.mp4
- Movie S5.mp4
